# Supplementary material for: Tailoring of Mesoporous Silica-Based Materials for Enhanced Water Pollutants Removal
Source: Molecules. 2023 May 11;28(10):4038. doi: 10.3390/molecules28104038 (PMC10223029; doi:10.3390/molecules28104038)
Supplement: Supplementary file 1 [file molecules-28-04038-s001.zip]

Archive with 1 entries (1 files):
- molecules-2330138-supplementary.pdf
